# Supplementary material for: Morphological and genetic characterization of the broad mite Polyphagotarsonemus latus Banks (Acari: Tarsonemidae) from two Mexican populations
Source: PLoS One. 2022 Apr 21;17(4):e0266335. doi: 10.1371/journal.pone.0266335 (PMC9022804; doi:10.1371/journal.pone.0266335)
Supplement: S1 Dataset — (XLSX) [file pone.0266335.s001.xlsx]

## Sheet: FEMALES
	Sites	Var	Resp
	Chiapas	L1	202.809												Sites	L1	L2	L3	L4	L5	L6	L7	L8	L9	L10	L11	L12	L13	L14	L15	L16	L17
	Chiapas	L1	206.256												Chiapas	202.809	125.477	176.485	15.838	44.576	63.648	29.751	23.557	47.259	10.554	29.535	20.768	27.734	59.385	31.286	30.274	8.034
	Chiapas	L1	172.096												Chiapas	206.256	123.714	171.034	30.186	45.534	61.859	28.227	23.421	40.999	10.925	28.26	20.513	26.021	54.151	32.386	29.966	9.301
	Chiapas	L1	206.275												Chiapas	172.096	102.321	141.98	38.817	48.102	63.735	27.395	22.348	42.7	12.327	25.877	19.355	21.876	46.354	29.716	26.758	9.908
	Chiapas	L1	206.104												Chiapas	206.275	102.638	173.834	29.689	55.973	67.789	27.779	25.905	48.109	12.082	32.318	20.615	21.606	63.032	30.539	29.716	8.776
	Chiapas	L1	213.449												Chiapas	206.104	93.835	180.597	27.892	50.425	63.191	28.45	22.325	48.342	11.764	29.751	18.531	21.883	68.665	31.525	29.061	8.061
	Chiapas	L1	222.644												Chiapas	213.449	98.231	186.405	31.596	56.069	71.407	28.606	23.25	53.562	12.327	27.946	22.57	27.69	62.169	31.17	29.333	9.077
	Chiapas	L1	209.314												Chiapas	222.644	97.963	193.637	30.75	49.176	68.281	30.348	24.295	48.436	14.218	31.263	21.622	23.572	79.111	32.175	25.802	10.208
	Chiapas	L1	207.608												Chiapas	209.314	92.287	184.859	31.596	45.336	68.186	28.109	23.18	52.538	12.082	32.771	18.663	25.796	79.923	30.253	31.445	10.484
	Chiapas	L1	209.292												Chiapas	207.608	98.841	179.605	28.067	50.298	71.118	29.869	23.856	51.3	14.067	30.756	22.538	23.785	83.412	32.796	32.038	9.726
	Chiapas	L1	231.334												Chiapas	209.292	111.876	177.11	33.61	58.789	71.574	31.675	23.894	51.61	10.245	31.499	22.246	23.59	64.42	33.097	27.445	10.014
	Chiapas	L1	202.049												Chiapas	231.334	111.084	195.092	35.769	59.241	68.178	27.711	22.106	51.031	12.571	28.45	23.24	23.301	70.548	35.124	30.462	10.483
	Chiapas	L1	206.18												Chiapas	202.049	101.199	176.426	31.664	49.505	64.159	28.898	23.55	46.206	13.302	30.033	20.762	26.22	58.392	31.695	29.707	8.405
	Chiapas	L1	197.631												Chiapas	206.18	104.238	174.743	36.758	58.505	69.254	30.779	23.411	52.112	12.01	33.637	21.825	27.034	86.101	30.923	29.055	9.946
	Chiapas	L1	197.096												Chiapas	197.631	111.293	170.701	35.086	53.614	64.583	27.593	23.922	48.644	10.735	30.273	21.257	23.748	56.113	26.552	28.282	9.023
	Chiapas	L1	216.711												Chiapas	197.096	95.509	173.883	30.817	50.397	64.121	28.89	22.302	45.583	11.277	27.367	18.616	21.864	52.166	30.777	27.419	9.655
	Chiapas	L1	203.759												Chiapas	216.711	92.154	191.482	26.42	45.648	67.455	27.37	24.252	53.225	13.743	33.247	23.288	22.998	84.588	31.366	29.716	6.16
	Chiapas	L1	195.744												Chiapas	203.759	107.848	175.72	30.033	49.113	70.065	29.775	25.313	45.788	15.354	27.531	23.612	26.98	48.542	31.807	31.984	10.486
	Chiapas	L1	196.009												Chiapas	195.744	92.995	169.555	45.305	59.708	65.271	30.619	24.753	49.91	14.605	32.78	20.975	24.391	46.877	27.853	28.53	8.918
	Chiapas	L1	197.464												Chiapas	196.009	94.822	171.757	32.06	59.984	65.762	28.64	23.895	50.769	10.604	31.861	22.019	23.253	48.075	34.297	28.246	9.254
	Chiapas	L1	191.762												Chiapas	197.464	86.496	176.363	33.889	47.903	64.51	26.22	25.216	47.944	11.808	28.296	20.127	20.113	32.885	28.187	29.405	9.449
	Chiapas	L1	201.855												Chiapas	191.762	102.259	168.733	28.671	44.15	66.325	29.404	25.796	49.919	10.708	32.189	21.287	24.475	61.753	32.929	28.207	9.87
	Chiapas	L1	189.89												Chiapas	201.855	101.109	169.774	43.22	50.806	65.685	27.372	24.218	47.403	10.703	27.086	25.985	21.493	84.837	31.312	29.289	10.468
	Chiapas	L1	186.012												Chiapas	189.89	94.723	163.875	36.273	49.619	62.564	28.671	22.78	48.788	11.162	31.824	19.856	19.752	40.921	27.529	27.185	9.599
	Chiapas	L1	224.799												Chiapas	186.012	85.771	163.99	36.774	57.712	55.102	29.641	23.57	45.195	11.007	29.3	19.246	19.665	42.379	24.057	25.516	11.245
	Guanajuato	L1	202.497												Chiapas	224.799	72.602	200.902	18.657	47.552	57.792	29.445	24.618	40.471	14.084	32.506	23.922	23.868	53.096	24.057	25.516	11.245
	Guanajuato	L1	184.013												Guanajuato	202.497	90.571	176.101	23.971	37.663	64.619	29.404	22.998	53.403	10.199	29.61	20.641	22.453	37.597	26.121	27.282	7.86552
	Guanajuato	L1	198.466												Guanajuato	184.013	90.725	160.082	22.929	55.111	55.764	29.939	24.797	50.609	14.705	29.688	20.841	20.855	54.999	26.0175	29.657	9.718
	Guanajuato	L1	160.921												Guanajuato	198.466	99.485	171.69	25.299	42.112	69.084	27.961	22.806	53.98	12.668	32.68	20.79	21.744	73.753	24.752	23.903	8.483
	Guanajuato	L1	170.65			Anova									Guanajuato	160.921	91.808	129.464	33.948	42.444	63.092	26.82	23.748	52.232	11.941	32.007	20.399	20.24	84.358	26.7739	28.527	8.223
	Guanajuato	L1	169.041												Guanajuato	170.65	87.19	144.91	20.558	42.531	66.83	27.827	22.202	52.336	12.327	30.491	20.24	22	56.012	28.607	28.596	7.313
	Guanajuato	L1	187.256												Guanajuato	169.041	77.272	143.366	17.097	37.886	57.84	32.594	26.718	36.65	10.735	29.789	17.288	22.517	54.996	20.358	26.436	8.21425
	Guanajuato	L1	185.301												Guanajuato	187.256	82.869	162.505	23.592	36.723	56.245	25.723	23.388	45.041	10.354	30.915	19.394	22.141	66.919	26.176	27.663	8.25434
	Guanajuato	L1	165.425												Guanajuato	185.301	86.951	161.444	19.194	40.684	59.535	29.641	23.048	51.282	10.865	32.672	19.973	18.676	58.437	25.829	26.7	6.815
	Guanajuato	L1	216.023												Guanajuato	165.425	88.761	137.898	22.691	37.95	63.682	25.382	25.128	49.715	10.703	30.219	21.744	19.876	53.7777	27.903	28.921	7.313
	Guanajuato	L1	174.584												Guanajuato	216.023	95.37	179.87	27.523	47.566	64.636	28.726	24.889	53.953	12.52	29.902	19.752	25.104	91.254	31.149	29.338	6.932
	Guanajuato	L1	170.607												Guanajuato	174.584	101.41	147.575	30.579	41.016	62.601	30.126	24.767	55.49	11.094	33.364	19.01	19.294	51.009	26.532	28.866	6.143
	Guanajuato	L1	207.723												Guanajuato	170.607	89.787	145.56	20.694	38.299	65.085	27.707	23.883	49.629	10.62	30.017	19.894	18.347	39.065	24.293	26.518	6.787
	Guanajuato	L1	200.377												Guanajuato	207.723	91.428	183.326	26.327	45.469	64.833	28.542	23.984	52.78	12.52	34.164	18.274	21.538	55.691	30.436	31.691	7.003
	Guanajuato	L1	155.841												Guanajuato	200.377	94.706	170.829	21.711	52.106	70.65	31.141	23.892	55.554	12.765	35.32	19.841	24.463	69.7669	33.674	29.412	7.942
	Guanajuato	L1	223.004												Guanajuato	155.841	79.214	133.068	22.011	41.462	62.257	25.426	22.379	45.285	9.938	32.594	17.86	19.112	37.811	28.202	26.796	6.506
	Guanajuato	L1	214.549												Guanajuato	223.004	81.084	195	21.904	35.044	60.56	32.181	23.421	47.729	10.811	33.168	20.008	21.549	67.1458	31.231	31.251	7.179
	Guanajuato	L1	186.531												Guanajuato	214.549	103.329	185.708	28.053	52.038	66.2928	28.047	24.563	56.369	11.774	30.279	20.615	22.577	89.683	31.813	26.336	7.064
	Guanajuato	L1	167.275												Guanajuato	186.531	88.033	167.657	23.288	36.583	61.653	29.775	22.159	51.976	10.101	30.427	19.653	23.748	85.734	26.965	30.468	7.601
	Guanajuato	L1	146.353												Guanajuato	167.275	81.589	145.909	22.288	49.061	63.484	25.041	23.528	51.782	10.165	29.509	17.097	14.717	54.4402	27.048	28.799	6.848
	Guanajuato	L1	174.48												Guanajuato	146.353	85.481	124.159	30.117	38.646	61.292	27.701	24.312	48.069	10.381	32.543	19.829	21.363	58.893	24.368	28.796	7.801
	Guanajuato	L1	168.422												Guanajuato	174.48	85.836	148.784	25.357	51.283	64.467	28.086	23.45	49.91	9.652	30.796	18.607	19.891	78.444	24.735	29.321	8.671
	Guanajuato	L1	214.087												Guanajuato	168.422	85.211	143.99	23.679	45.598	65.813	28.963	21.733	56.029	13.662	32.543	22.351	20.821	64.989	22.729	29.623	8.547
	Chiapas	L2	125.477												Guanajuato	214.087	93.044	187.55	28.89	39.163	62.545	30.688	25.877	53.072	13.351	33.511	23.213	25.183	77.659	28.72	28.178	8.30085
	Chiapas	L2	123.714
	Chiapas	L2	102.321
	Chiapas	L2	102.638
	Chiapas	L2	93.835
	Chiapas	L2	98.231
	Chiapas	L2	97.963
	Chiapas	L2	92.287
	Chiapas	L2	98.841
	Chiapas	L2	111.876
	Chiapas	L2	111.084
	Chiapas	L2	101.199
	Chiapas	L2	104.238
	Chiapas	L2	111.293
	Chiapas	L2	95.509
	Chiapas	L2	92.154
	Chiapas	L2	107.848
	Chiapas	L2	92.995
	Chiapas	L2	94.822
	Chiapas	L2	86.496
	Chiapas	L2	102.259
	Chiapas	L2	101.109														Analisis Canonico
	Chiapas	L2	94.723
	Chiapas	L2	85.771
	Chiapas	L2	72.602
	Guanajuato	L2	90.571
	Guanajuato	L2	90.725
	Guanajuato	L2	99.485
	Guanajuato	L2	91.808
	Guanajuato	L2	87.19
	Guanajuato	L2	77.272
	Guanajuato	L2	82.869
	Guanajuato	L2	86.951
	Guanajuato	L2	88.761
	Guanajuato	L2	95.37
	Guanajuato	L2	101.41
	Guanajuato	L2	89.787
	Guanajuato	L2	91.428
	Guanajuato	L2	94.706
	Guanajuato	L2	79.214
	Guanajuato	L2	81.084
	Guanajuato	L2	103.329
	Guanajuato	L2	88.033
	Guanajuato	L2	81.589
	Guanajuato	L2	85.481
	Guanajuato	L2	85.836
	Guanajuato	L2	85.211
	Guanajuato	L2	93.044
	Chiapas	L3	176.485
	Chiapas	L3	171.034
	Chiapas	L3	141.98
	Chiapas	L3	173.834
	Chiapas	L3	180.597
	Chiapas	L3	186.405
	Chiapas	L3	193.637
	Chiapas	L3	184.859
	Chiapas	L3	179.605
	Chiapas	L3	177.11														Manova
	Chiapas	L3	195.092
	Chiapas	L3	176.426
	Chiapas	L3	174.743
	Chiapas	L3	170.701
	Chiapas	L3	173.883
	Chiapas	L3	191.482
	Chiapas	L3	175.72
	Chiapas	L3	169.555
	Chiapas	L3	171.757
	Chiapas	L3	176.363
	Chiapas	L3	168.733
	Chiapas	L3	169.774
	Chiapas	L3	163.875														Comparison of averages of biometric parameters in female specimens of Polyphagotarsonemus latus collected in Chiapas and Guanajuato
	Chiapas	L3	163.99
	Chiapas	L3	200.902														key code	Biometric parameter	Chiapas	Guanajuato	P-value
	Guanajuato	L3	176.101														L1	Total length	203.76 ± 2.52	184.49 ± 4.47	0.000392***
	Guanajuato	L3	160.082														L2	Idiosome width	100.05 ± 2.28	89.18 ± 1.41	0.000254***
	Guanajuato	L3	171.69														L3	Idiosome length	176.34 ± 2.38	158.54 ± 4.21	0.000492***
	Guanajuato	L3	129.464														L4	Distance between coxae I	31.97 ± 1.27	24.42 ± 0.83	0.0000133***
	Guanajuato	L3	144.91														L5	Distance between coxae II	51.50 ± 1.04	42.88 ± 1.21	0.00000222***
	Guanajuato	L3	143.366														L6	Distance between coxae III	65.66 ± 0.79	63.16 ± 0.76	0.0282*
	Guanajuato	L3	162.505														L7	Trochanter length of leg III	28.84 ± 0.25	28.58 ± 0.43	0.594
	Guanajuato	L3	161.444														L8	Femurgenu length of leg III	23.82 ± 0.21	23.81 ± 0.25	0.958
	Guanajuato	L3	137.898														L9	Distance between coxae IV	48.31 ± 0.70	50.99 ± 0.92	0.0241*
	Guanajuato	L3	179.87														L10	Trochanter length of leg IV	12.17 ± 0.29	11.47 ± 0.28	0.0955
	Guanajuato	L3	147.575														L11	Femurgenu length of leg IV	30.25 ± 0.44	31.57 ± 0.35	0.0255*
	Guanajuato	L3	145.56														L12	Tibiotarsus length of leg IV	21.33 ± 0.36	19.88 ± 0.30	0.00437**
	Guanajuato	L3	183.326														L13	Seta length "v" tibiotarsus of leg IV	23.70 ± 0.47	21.22 ± 0.49	0.00076***
	Guanajuato	L3	170.829														L14	Seta length “tc” tibiotarsus IV	61.11 ± 3.05	63.58 ± 3.31	0.586
	Guanajuato	L3	133.068														L15	Gnathosome length	30.53 ± 0.55	27.14 ± 0.64	0.000247***
	Guanajuato	L3	195														L16	Gnathosome width	28.81 ± 0.36	28.39 ± 0.36	0.423
	Guanajuato	L3	185.708														L17	Claw length I	9.51 ± 0.22	7.63 ± 0.17	0.0000000392***
	Guanajuato	L3	167.657
	Guanajuato	L3	145.909
	Guanajuato	L3	124.159
	Guanajuato	L3	148.784
	Guanajuato	L3	143.99
	Guanajuato	L3	187.55
	Chiapas	L4	15.838
	Chiapas	L4	30.186
	Chiapas	L4	38.817
	Chiapas	L4	29.689
	Chiapas	L4	27.892
	Chiapas	L4	31.596
	Chiapas	L4	30.75
	Chiapas	L4	31.596
	Chiapas	L4	28.067
	Chiapas	L4	33.61
	Chiapas	L4	35.769
	Chiapas	L4	31.664
	Chiapas	L4	36.758
	Chiapas	L4	35.086
	Chiapas	L4	30.817
	Chiapas	L4	26.42
	Chiapas	L4	30.033
	Chiapas	L4	45.305
	Chiapas	L4	32.06
	Chiapas	L4	33.889
	Chiapas	L4	28.671
	Chiapas	L4	43.22
	Chiapas	L4	36.273
	Chiapas	L4	36.774
	Chiapas	L4	18.657
	Guanajuato	L4	23.971
	Guanajuato	L4	22.929
	Guanajuato	L4	25.299
	Guanajuato	L4	33.948
	Guanajuato	L4	20.558
	Guanajuato	L4	17.097
	Guanajuato	L4	23.592
	Guanajuato	L4	19.194
	Guanajuato	L4	22.691
	Guanajuato	L4	27.523
	Guanajuato	L4	30.579
	Guanajuato	L4	20.694
	Guanajuato	L4	26.327
	Guanajuato	L4	21.711
	Guanajuato	L4	22.011
	Guanajuato	L4	21.904
	Guanajuato	L4	28.053
	Guanajuato	L4	23.288
	Guanajuato	L4	22.288
	Guanajuato	L4	30.117
	Guanajuato	L4	25.357
	Guanajuato	L4	23.679
	Guanajuato	L4	28.89
	Chiapas	L5	44.576
	Chiapas	L5	45.534
	Chiapas	L5	48.102
	Chiapas	L5	55.973
	Chiapas	L5	50.425
	Chiapas	L5	56.069
	Chiapas	L5	49.176
	Chiapas	L5	45.336
	Chiapas	L5	50.298
	Chiapas	L5	58.789
	Chiapas	L5	59.241
	Chiapas	L5	49.505
	Chiapas	L5	58.505
	Chiapas	L5	53.614
	Chiapas	L5	50.397
	Chiapas	L5	45.648
	Chiapas	L5	49.113
	Chiapas	L5	59.708
	Chiapas	L5	59.984
	Chiapas	L5	47.903
	Chiapas	L5	44.15
	Chiapas	L5	50.806
	Chiapas	L5	49.619
	Chiapas	L5	57.712
	Chiapas	L5	47.552
	Guanajuato	L5	37.663
	Guanajuato	L5	55.111
	Guanajuato	L5	42.112
	Guanajuato	L5	42.444
	Guanajuato	L5	42.531
	Guanajuato	L5	37.886
	Guanajuato	L5	36.723
	Guanajuato	L5	40.684
	Guanajuato	L5	37.95
	Guanajuato	L5	47.566
	Guanajuato	L5	41.016
	Guanajuato	L5	38.299
	Guanajuato	L5	45.469
	Guanajuato	L5	52.106
	Guanajuato	L5	41.462
	Guanajuato	L5	35.044
	Guanajuato	L5	52.038
	Guanajuato	L5	36.583
	Guanajuato	L5	49.061
	Guanajuato	L5	38.646
	Guanajuato	L5	51.283
	Guanajuato	L5	45.598
	Guanajuato	L5	39.163
	Chiapas	L6	63.648
	Chiapas	L6	61.859
	Chiapas	L6	63.735
	Chiapas	L6	67.789
	Chiapas	L6	63.191
	Chiapas	L6	71.407
	Chiapas	L6	68.281
	Chiapas	L6	68.186
	Chiapas	L6	71.118
	Chiapas	L6	71.574
	Chiapas	L6	68.178
	Chiapas	L6	64.159
	Chiapas	L6	69.254
	Chiapas	L6	64.583
	Chiapas	L6	64.121
	Chiapas	L6	67.455
	Chiapas	L6	70.065
	Chiapas	L6	65.271
	Chiapas	L6	65.762
	Chiapas	L6	64.51
	Chiapas	L6	66.325
	Chiapas	L6	65.685
	Chiapas	L6	62.564
	Chiapas	L6	55.102
	Chiapas	L6	57.792
	Guanajuato	L6	64.619
	Guanajuato	L6	55.764
	Guanajuato	L6	69.084
	Guanajuato	L6	63.092
	Guanajuato	L6	66.83
	Guanajuato	L6	57.84
	Guanajuato	L6	56.245
	Guanajuato	L6	59.535
	Guanajuato	L6	63.682
	Guanajuato	L6	64.636
	Guanajuato	L6	62.601
	Guanajuato	L6	65.085
	Guanajuato	L6	64.833
	Guanajuato	L6	70.65
	Guanajuato	L6	62.257
	Guanajuato	L6	60.56
	Guanajuato	L6	66.2928
	Guanajuato	L6	61.653
	Guanajuato	L6	63.484
	Guanajuato	L6	61.292
	Guanajuato	L6	64.467
	Guanajuato	L6	65.813
	Guanajuato	L6	62.545
	Chiapas	L7	29.751
	Chiapas	L7	28.227
	Chiapas	L7	27.395
	Chiapas	L7	27.779
	Chiapas	L7	28.45
	Chiapas	L7	28.606
	Chiapas	L7	30.348
	Chiapas	L7	28.109
	Chiapas	L7	29.869
	Chiapas	L7	31.675
	Chiapas	L7	27.711
	Chiapas	L7	28.898
	Chiapas	L7	30.779
	Chiapas	L7	27.593
	Chiapas	L7	28.89
	Chiapas	L7	27.37
	Chiapas	L7	29.775
	Chiapas	L7	30.619
	Chiapas	L7	28.64
	Chiapas	L7	26.22
	Chiapas	L7	29.404
	Chiapas	L7	27.372
	Chiapas	L7	28.671
	Chiapas	L7	29.641
	Chiapas	L7	29.445
	Guanajuato	L7	29.404
	Guanajuato	L7	29.939
	Guanajuato	L7	27.961
	Guanajuato	L7	26.82
	Guanajuato	L7	27.827
	Guanajuato	L7	32.594
	Guanajuato	L7	25.723
	Guanajuato	L7	29.641
	Guanajuato	L7	25.382
	Guanajuato	L7	28.726
	Guanajuato	L7	30.126
	Guanajuato	L7	27.707
	Guanajuato	L7	28.542
	Guanajuato	L7	31.141
	Guanajuato	L7	25.426
	Guanajuato	L7	32.181
	Guanajuato	L7	28.047
	Guanajuato	L7	29.775
	Guanajuato	L7	25.041
	Guanajuato	L7	27.701
	Guanajuato	L7	28.086
	Guanajuato	L7	28.963
	Guanajuato	L7	30.688
	Chiapas	L8	23.557
	Chiapas	L8	23.421
	Chiapas	L8	22.348
	Chiapas	L8	25.905
	Chiapas	L8	22.325
	Chiapas	L8	23.25
	Chiapas	L8	24.295
	Chiapas	L8	23.18
	Chiapas	L8	23.856
	Chiapas	L8	23.894
	Chiapas	L8	22.106
	Chiapas	L8	23.55
	Chiapas	L8	23.411
	Chiapas	L8	23.922
	Chiapas	L8	22.302
	Chiapas	L8	24.252
	Chiapas	L8	25.313
	Chiapas	L8	24.753
	Chiapas	L8	23.895
	Chiapas	L8	25.216
	Chiapas	L8	25.796
	Chiapas	L8	24.218
	Chiapas	L8	22.78
	Chiapas	L8	23.57
	Chiapas	L8	24.618
	Guanajuato	L8	22.998
	Guanajuato	L8	24.797
	Guanajuato	L8	22.806
	Guanajuato	L8	23.748
	Guanajuato	L8	22.202
	Guanajuato	L8	26.718
	Guanajuato	L8	23.388
	Guanajuato	L8	23.048
	Guanajuato	L8	25.128
	Guanajuato	L8	24.889
	Guanajuato	L8	24.767
	Guanajuato	L8	23.883
	Guanajuato	L8	23.984
	Guanajuato	L8	23.892
	Guanajuato	L8	22.379
	Guanajuato	L8	23.421
	Guanajuato	L8	24.563
	Guanajuato	L8	22.159
	Guanajuato	L8	23.528
	Guanajuato	L8	24.312
	Guanajuato	L8	23.45
	Guanajuato	L8	21.733
	Guanajuato	L8	25.877
	Chiapas	L9	47.259
	Chiapas	L9	40.999
	Chiapas	L9	42.7
	Chiapas	L9	48.109
	Chiapas	L9	48.342
	Chiapas	L9	53.562
	Chiapas	L9	48.436
	Chiapas	L9	52.538
	Chiapas	L9	51.3
	Chiapas	L9	51.61
	Chiapas	L9	51.031
	Chiapas	L9	46.206
	Chiapas	L9	52.112
	Chiapas	L9	48.644
	Chiapas	L9	45.583
	Chiapas	L9	53.225
	Chiapas	L9	45.788
	Chiapas	L9	49.91
	Chiapas	L9	50.769
	Chiapas	L9	47.944
	Chiapas	L9	49.919
	Chiapas	L9	47.403
	Chiapas	L9	48.788
	Chiapas	L9	45.195
	Chiapas	L9	40.471
	Guanajuato	L9	53.403
	Guanajuato	L9	50.609
	Guanajuato	L9	53.98
	Guanajuato	L9	52.232
	Guanajuato	L9	52.336
	Guanajuato	L9	36.65
	Guanajuato	L9	45.041
	Guanajuato	L9	51.282
	Guanajuato	L9	49.715
	Guanajuato	L9	53.953
	Guanajuato	L9	55.49
	Guanajuato	L9	49.629
	Guanajuato	L9	52.78
	Guanajuato	L9	55.554
	Guanajuato	L9	45.285
	Guanajuato	L9	47.729
	Guanajuato	L9	56.369
	Guanajuato	L9	51.976
	Guanajuato	L9	51.782
	Guanajuato	L9	48.069
	Guanajuato	L9	49.91
	Guanajuato	L9	56.029
	Guanajuato	L9	53.072
	Chiapas	L10	10.554
	Chiapas	L10	10.925
	Chiapas	L10	12.327
	Chiapas	L10	12.082
	Chiapas	L10	11.764
	Chiapas	L10	12.327
	Chiapas	L10	14.218
	Chiapas	L10	12.082
	Chiapas	L10	14.067
	Chiapas	L10	10.245
	Chiapas	L10	12.571
	Chiapas	L10	13.302
	Chiapas	L10	12.01
	Chiapas	L10	10.735
	Chiapas	L10	11.277
	Chiapas	L10	13.743
	Chiapas	L10	15.354
	Chiapas	L10	14.605
	Chiapas	L10	10.604
	Chiapas	L10	11.808
	Chiapas	L10	10.708
	Chiapas	L10	10.703
	Chiapas	L10	11.162
	Chiapas	L10	11.007
	Chiapas	L10	14.084
	Guanajuato	L10	10.199
	Guanajuato	L10	14.705
	Guanajuato	L10	12.668
	Guanajuato	L10	11.941
	Guanajuato	L10	12.327
	Guanajuato	L10	10.735
	Guanajuato	L10	10.354
	Guanajuato	L10	10.865
	Guanajuato	L10	10.703
	Guanajuato	L10	12.52
	Guanajuato	L10	11.094
	Guanajuato	L10	10.62
	Guanajuato	L10	12.52
	Guanajuato	L10	12.765
	Guanajuato	L10	9.938
	Guanajuato	L10	10.811
	Guanajuato	L10	11.774
	Guanajuato	L10	10.101
	Guanajuato	L10	10.165
	Guanajuato	L10	10.381
	Guanajuato	L10	9.652
	Guanajuato	L10	13.662
	Guanajuato	L10	13.351
	Chiapas	L11	29.535
	Chiapas	L11	28.26
	Chiapas	L11	25.877
	Chiapas	L11	32.318
	Chiapas	L11	29.751
	Chiapas	L11	27.946
	Chiapas	L11	31.263
	Chiapas	L11	32.771
	Chiapas	L11	30.756
	Chiapas	L11	31.499
	Chiapas	L11	28.45
	Chiapas	L11	30.033
	Chiapas	L11	33.637
	Chiapas	L11	30.273
	Chiapas	L11	27.367
	Chiapas	L11	33.247
	Chiapas	L11	27.531
	Chiapas	L11	32.78
	Chiapas	L11	31.861
	Chiapas	L11	28.296
	Chiapas	L11	32.189
	Chiapas	L11	27.086
	Chiapas	L11	31.824
	Chiapas	L11	29.3
	Chiapas	L11	32.506
	Guanajuato	L11	29.61
	Guanajuato	L11	29.688
	Guanajuato	L11	32.68
	Guanajuato	L11	32.007
	Guanajuato	L11	30.491
	Guanajuato	L11	29.789
	Guanajuato	L11	30.915
	Guanajuato	L11	32.672
	Guanajuato	L11	30.219
	Guanajuato	L11	29.902
	Guanajuato	L11	33.364
	Guanajuato	L11	30.017
	Guanajuato	L11	34.164
	Guanajuato	L11	35.32
	Guanajuato	L11	32.594
	Guanajuato	L11	33.168
	Guanajuato	L11	30.279
	Guanajuato	L11	30.427
	Guanajuato	L11	29.509
	Guanajuato	L11	32.543
	Guanajuato	L11	30.796
	Guanajuato	L11	32.543
	Guanajuato	L11	33.511
	Chiapas	L12	20.768
	Chiapas	L12	20.513
	Chiapas	L12	19.355
	Chiapas	L12	20.615
	Chiapas	L12	18.531
	Chiapas	L12	22.57
	Chiapas	L12	21.622
	Chiapas	L12	18.663
	Chiapas	L12	22.538
	Chiapas	L12	22.246
	Chiapas	L12	23.24
	Chiapas	L12	20.762
	Chiapas	L12	21.825
	Chiapas	L12	21.257
	Chiapas	L12	18.616
	Chiapas	L12	23.288
	Chiapas	L12	23.612
	Chiapas	L12	20.975
	Chiapas	L12	22.019
	Chiapas	L12	20.127
	Chiapas	L12	21.287
	Chiapas	L12	25.985
	Chiapas	L12	19.856
	Chiapas	L12	19.246
	Chiapas	L12	23.922
	Guanajuato	L12	20.641
	Guanajuato	L12	20.841
	Guanajuato	L12	20.79
	Guanajuato	L12	20.399
	Guanajuato	L12	20.24
	Guanajuato	L12	17.288
	Guanajuato	L12	19.394
	Guanajuato	L12	19.973
	Guanajuato	L12	21.744
	Guanajuato	L12	19.752
	Guanajuato	L12	19.01
	Guanajuato	L12	19.894
	Guanajuato	L12	18.274
	Guanajuato	L12	19.841
	Guanajuato	L12	17.86
	Guanajuato	L12	20.008
	Guanajuato	L12	20.615
	Guanajuato	L12	19.653
	Guanajuato	L12	17.097
	Guanajuato	L12	19.829
	Guanajuato	L12	18.607
	Guanajuato	L12	22.351
	Guanajuato	L12	23.213
	Chiapas	L13	27.734
	Chiapas	L13	26.021
	Chiapas	L13	21.876
	Chiapas	L13	21.606
	Chiapas	L13	21.883
	Chiapas	L13	27.69
	Chiapas	L13	23.572
	Chiapas	L13	25.796
	Chiapas	L13	23.785
	Chiapas	L13	23.59
	Chiapas	L13	23.301
	Chiapas	L13	26.22
	Chiapas	L13	27.034
	Chiapas	L13	23.748
	Chiapas	L13	21.864
	Chiapas	L13	22.998
	Chiapas	L13	26.98
	Chiapas	L13	24.391
	Chiapas	L13	23.253
	Chiapas	L13	20.113
	Chiapas	L13	24.475
	Chiapas	L13	21.493
	Chiapas	L13	19.752
	Chiapas	L13	19.665
	Chiapas	L13	23.868
	Guanajuato	L13	22.453
	Guanajuato	L13	20.855
	Guanajuato	L13	21.744
	Guanajuato	L13	20.24
	Guanajuato	L13	22
	Guanajuato	L13	22.517
	Guanajuato	L13	22.141
	Guanajuato	L13	18.676
	Guanajuato	L13	19.876
	Guanajuato	L13	25.104
	Guanajuato	L13	19.294
	Guanajuato	L13	18.347
	Guanajuato	L13	21.538
	Guanajuato	L13	24.463
	Guanajuato	L13	19.112
	Guanajuato	L13	21.549
	Guanajuato	L13	22.577
	Guanajuato	L13	23.748
	Guanajuato	L13	14.717
	Guanajuato	L13	21.363
	Guanajuato	L13	19.891
	Guanajuato	L13	20.821
	Guanajuato	L13	25.183
	Chiapas	L14	59.385
	Chiapas	L14	54.151
	Chiapas	L14	46.354
	Chiapas	L14	63.032
	Chiapas	L14	68.665
	Chiapas	L14	62.169
	Chiapas	L14	79.111
	Chiapas	L14	79.923
	Chiapas	L14	83.412
	Chiapas	L14	64.42
	Chiapas	L14	70.548
	Chiapas	L14	58.392
	Chiapas	L14	86.101
	Chiapas	L14	56.113
	Chiapas	L14	52.166
	Chiapas	L14	84.588
	Chiapas	L14	48.542
	Chiapas	L14	46.877
	Chiapas	L14	48.075
	Chiapas	L14	32.885
	Chiapas	L14	61.753
	Chiapas	L14	84.837
	Chiapas	L14	40.921
	Chiapas	L14	42.379
	Chiapas	L14	53.096
	Guanajuato	L14	37.597
	Guanajuato	L14	54.999
	Guanajuato	L14	73.753
	Guanajuato	L14	84.358
	Guanajuato	L14	56.012
	Guanajuato	L14	54.996
	Guanajuato	L14	66.919
	Guanajuato	L14	58.437
	Guanajuato	L14	53.7777
	Guanajuato	L14	91.254
	Guanajuato	L14	51.009
	Guanajuato	L14	39.065
	Guanajuato	L14	55.691
	Guanajuato	L14	69.7669
	Guanajuato	L14	37.811
	Guanajuato	L14	67.1458
	Guanajuato	L14	89.683
	Guanajuato	L14	85.734
	Guanajuato	L14	54.4402
	Guanajuato	L14	58.893
	Guanajuato	L14	78.444
	Guanajuato	L14	64.989
	Guanajuato	L14	77.659
	Chiapas	L15	31.286
	Chiapas	L15	32.386
	Chiapas	L15	29.716
	Chiapas	L15	30.539
	Chiapas	L15	31.525
	Chiapas	L15	31.17
	Chiapas	L15	32.175
	Chiapas	L15	30.253
	Chiapas	L15	32.796
	Chiapas	L15	33.097
	Chiapas	L15	35.124
	Chiapas	L15	31.695
	Chiapas	L15	30.923
	Chiapas	L15	26.552
	Chiapas	L15	30.777
	Chiapas	L15	31.366
	Chiapas	L15	31.807
	Chiapas	L15	27.853
	Chiapas	L15	34.297
	Chiapas	L15	28.187
	Chiapas	L15	32.929
	Chiapas	L15	31.312
	Chiapas	L15	27.529
	Chiapas	L15	24.057
	Chiapas	L15	24.057
	Guanajuato	L15	26.121
	Guanajuato	L15	26.0175
	Guanajuato	L15	24.752
	Guanajuato	L15	26.7739
	Guanajuato	L15	28.607
	Guanajuato	L15	20.358
	Guanajuato	L15	26.176
	Guanajuato	L15	25.829
	Guanajuato	L15	27.903
	Guanajuato	L15	31.149
	Guanajuato	L15	26.532
	Guanajuato	L15	24.293
	Guanajuato	L15	30.436
	Guanajuato	L15	33.674
	Guanajuato	L15	28.202
	Guanajuato	L15	31.231
	Guanajuato	L15	31.813
	Guanajuato	L15	26.965
	Guanajuato	L15	27.048
	Guanajuato	L15	24.368
	Guanajuato	L15	24.735
	Guanajuato	L15	22.729
	Guanajuato	L15	28.72
	Chiapas	L16	30.274
	Chiapas	L16	29.966
	Chiapas	L16	26.758
	Chiapas	L16	29.716
	Chiapas	L16	29.061
	Chiapas	L16	29.333
	Chiapas	L16	25.802
	Chiapas	L16	31.445
	Chiapas	L16	32.038
	Chiapas	L16	27.445
	Chiapas	L16	30.462
	Chiapas	L16	29.707
	Chiapas	L16	29.055
	Chiapas	L16	28.282
	Chiapas	L16	27.419
	Chiapas	L16	29.716
	Chiapas	L16	31.984
	Chiapas	L16	28.53
	Chiapas	L16	28.246
	Chiapas	L16	29.405
	Chiapas	L16	28.207
	Chiapas	L16	29.289
	Chiapas	L16	27.185
	Chiapas	L16	25.516
	Chiapas	L16	25.516
	Guanajuato	L16	27.282
	Guanajuato	L16	29.657
	Guanajuato	L16	23.903
	Guanajuato	L16	28.527
	Guanajuato	L16	28.596
	Guanajuato	L16	26.436
	Guanajuato	L16	27.663
	Guanajuato	L16	26.7
	Guanajuato	L16	28.921
	Guanajuato	L16	29.338
	Guanajuato	L16	28.866
	Guanajuato	L16	26.518
	Guanajuato	L16	31.691
	Guanajuato	L16	29.412
	Guanajuato	L16	26.796
	Guanajuato	L16	31.251
	Guanajuato	L16	26.336
	Guanajuato	L16	30.468
	Guanajuato	L16	28.799
	Guanajuato	L16	28.796
	Guanajuato	L16	29.321
	Guanajuato	L16	29.623
	Guanajuato	L16	28.178
	Chiapas	L17	8.034
	Chiapas	L17	9.301
	Chiapas	L17	9.908
	Chiapas	L17	8.776
	Chiapas	L17	8.061
	Chiapas	L17	9.077
	Chiapas	L17	10.208
	Chiapas	L17	10.484
	Chiapas	L17	9.726
	Chiapas	L17	10.014
	Chiapas	L17	10.483
	Chiapas	L17	8.405
	Chiapas	L17	9.946
	Chiapas	L17	9.023
	Chiapas	L17	9.655
	Chiapas	L17	6.16
	Chiapas	L17	10.486
	Chiapas	L17	8.918
	Chiapas	L17	9.254
	Chiapas	L17	9.449
	Chiapas	L17	9.87
	Chiapas	L17	10.468
	Chiapas	L17	9.599
	Chiapas	L17	11.245
	Chiapas	L17	11.245
	Guanajuato	L17	7.86552
	Guanajuato	L17	9.718
	Guanajuato	L17	8.483
	Guanajuato	L17	8.223
	Guanajuato	L17	7.313
	Guanajuato	L17	8.21425
	Guanajuato	L17	8.25434
	Guanajuato	L17	6.815
	Guanajuato	L17	7.313
	Guanajuato	L17	6.932
	Guanajuato	L17	6.143
	Guanajuato	L17	6.787
	Guanajuato	L17	7.003
	Guanajuato	L17	7.942
	Guanajuato	L17	6.506
	Guanajuato	L17	7.179
	Guanajuato	L17	7.064
	Guanajuato	L17	7.601
	Guanajuato	L17	6.848
	Guanajuato	L17	7.801
	Guanajuato	L17	8.671
	Guanajuato	L17	8.547
	Guanajuato	L17	8.30085

## Sheet: MALES
Sites	Var	Resp
Chiapas	L1	168.283										Sites	L1	L2	L3	L4	L5	L6	L7	L8	L9	L10	L11	L12	L13
Chiapas	L1	165.171										Chiapas	168.283	94.74	142.137	61.162	26.983	30.305	52.916	48.37	19.112	30.151	24.758	28.498	27.005
Chiapas	L1	173.67										Chiapas	165.171	100.506	149.624	63.099	30.735	39.38	59.994	57.184	20.381	28.145	26.443	24.86	28.428
Chiapas	L1	166.128										Chiapas	173.67	100.177	146.334	63.464	27.37	39.618	68.438	64.329	20.066	29.687	25.881	32.091	30.243
Chiapas	L1	176.547										Chiapas	166.128	86.648	138.751	88.46	43.342	67.09	63.918	66.775	20.11	29.623	27.162	29.407	28.372
Chiapas	L1	178.688										Chiapas	176.547	101.88	150.71	65.231	35.536	50.584	64.004	59.271	21.476	30.412	28.759	30.48	27.048
Chiapas	L1	171.349										Chiapas	178.688	108.628	152.007	67.714	33.206	47.388	57.887	62.286	20.975	29.515	30.063	28.542	31.535
Chiapas	L1	142.561										Chiapas	171.349	91.538	142.327	80.088	44.477	66.026	58.946	59.585	17.149	29.793	25.199	25.057	26.111
Chiapas	L1	166.154										Chiapas	142.561	70.865	114.26	82.288	36.734	55.034	57.221	59.501	17.623	28.759	26.49	24.592	25.534
Chiapas	L1	172.472										Chiapas	166.154	97.212	141.863	59.55	27.404	41.799	53.105	54.925	21.947	30.105	22.396	26.492	25.115
Chiapas	L1	155.634										Chiapas	172.472	91.166	141.775	62.357	24.653	48.552	65.316	58.069	18.616	28.524	24.689	28.104	31.017
Chiapas	L1	148.017										Chiapas	155.634	84.179	128.89	73.885	39.175	61.646	62.237	56.959	20.127	30.93	23.093	27.023	25.826
Chiapas	L1	160.343										Chiapas	148.017	86.598	123.551	54.216	23.698	40.986	64.55	49.246	16.974	27.474	22.968	25.581	26.307
Chiapas	L1	157.031										Chiapas	160.343	91.002	133.276	68.147	41.795	50.213	56.917	58.105	18.065	29.222	23.169	27.862	28.169
Chiapas	L1	188.681										Chiapas	157.031	92.39	134.404	56.494	39.823	45.771	53.727	53.687	18.54	30.087	28.542	24.349	26.171
Chiapas	L1	177.252										Chiapas	188.681	109.381	158.839	66.431	30.8	31.861	60.111	56.218	20.899	33.122	28.361	31.227	29.661
Chiapas	L1	150.11										Chiapas	177.252	100.014	149.704	70.687	21.891	35.18	59.186	61.342	17.941	29.61	22.414	31.72	30.845
Chiapas	L1	172.979										Chiapas	150.11	87.42	127.721	64.903	33.331	51.868	56.186	52.38	18.226	29.887	23.426	23.6	25.169
Chiapas	L1	174.447										Chiapas	172.979	99.792	143.898	80.032	47.385	69.01	67.184	66.45	19.571	29.206	26.403	33.166	31.9
Chiapas	L1	154.841										Chiapas	174.447	103.356	145.295	57.779	28.036	39.988	51.696	43.809	22.064	30.18	30.162	28.358	27.296
Chiapas	L1	154.984										Chiapas	154.841	91.99	131.428	64.828	38.663	51.383	59.981	55.301	17.738	28.636	26.177	25.667	26.87
Chiapas	L1	140.089										Chiapas	154.984	85.823	129.021	68.254	34.464	55.509	55.17	44.492	15.786	26.815	21.631	27.617	29.98
Guanajuato	L1	179.956										Chiapas	140.089	76.508	115.438	63.304	33.048	39.143	55.62	50.195	16.974	25.901	23.742	27.123	27.68
Guanajuato	L1	161.917										Guanajuato	179.956	112.822	154.194	61.562	24.341	42.794	53.141	55.36	24.938	34.899	26.978	27.377	28.252
Guanajuato	L1	156.914										Guanajuato	161.917	91.39	136.461	81.037	26.592	52.336	60.172	57.803	21.541	33.567	26.697	25.357	27.017
Guanajuato	L1	189.788										Guanajuato	156.914	90.961	130.016	78.276	24.287	50.744	55.754	53.646	23.25	31.655	27.206	28.059	25.312
Guanajuato	L1	171.892		Anova								Guanajuato	189.788	121.377	164.545	91.854	26.534	56.541	54.451	64.584	22.088	30.732	27.045	25.967	27.924
Guanajuato	L1	173.716										Guanajuato	171.892	97.477	147.463	82.546	22.278	40.257	57.237	58.47	17.438	33.382	26.811	23.602	25.631
Guanajuato	L1	172.516										Guanajuato	173.716	96.774	148.04	84.12	37.304	67.064	63.546	68.817	21.622	31.514	30.442	24.995	29.297
Guanajuato	L1	176.16										Guanajuato	172.516	108.772	142.605	65.986	31.841	60.548	56.072	54.105	19.511	32.452	29.455	29.775	26.276
Guanajuato	L1	177.08										Guanajuato	176.16	115.766	153.087	55.081	21.254	40.516	50.002	41.715	17.623	33.749	26.648	29.29	27.5
Guanajuato	L1	172.202										Guanajuato	177.08	98.334	152.989	81.767	29.775	66.015	60.521	61.957	24.967	33.206	25	25.753	27.775
Guanajuato	L1	168.082										Guanajuato	172.202	88.092	146.9	71.325	38.826	58.565	57.681	60.598	21.033	30.853	26.137	25.934	26.826
Guanajuato	L1	158.438										Guanajuato	168.082	82.012	134.2	92.891	34.678	66.999	65.714	69.975	21.733	31.985	29.907	34.041	29.06
Guanajuato	L1	176.025										Guanajuato	158.438	79.892	126.941	70.345	33.168	46.562	54.041	58.142	16.637	34.477	28.631	23.629	29.21
Guanajuato	L1	192.895										Guanajuato	176.025	105.574	152.372	63.292	28.882	42.56	48.854	52.406	20.524	32.073	27.451	28.763	27.016
Guanajuato	L1	172.582										Guanajuato	192.895	112.587	168.788	82.001	36.583	66.859	57.903	57.632	22	35.688	26.737	25.382	25.967
Guanajuato	L1	186.486										Guanajuato	172.582	103.205	148.735	80.067	36.265	57.501	61.292	60.609	18.807	31.575	22.65	26.096	27.036
Guanajuato	L1	183.87										Guanajuato	186.486	110.114	154.572	85.491	35.493	69.02	62.966	61.014	20.813	33.168	31.484	34.85	31.735
Guanajuato	L1	183.994										Guanajuato	183.87	115.511	155.559	75.215	37.664	51.206	64.307	67.087	17.519	32.543	29.151	31.831	29.819
Chiapas	L2	94.74										Guanajuato	183.994	103.97	158.394	63.795	29.228	39.686	52.699	51.57	20.992	35.808	30.121	28.79	28.804
Chiapas	L2	100.506
Chiapas	L2	100.177
Chiapas	L2	86.648
Chiapas	L2	101.88
Chiapas	L2	108.628
Chiapas	L2	91.538
Chiapas	L2	70.865
Chiapas	L2	97.212
Chiapas	L2	91.166
Chiapas	L2	84.179
Chiapas	L2	86.598
Chiapas	L2	91.002
Chiapas	L2	92.39
Chiapas	L2	109.381
Chiapas	L2	100.014
Chiapas	L2	87.42
Chiapas	L2	99.792
Chiapas	L2	103.356
Chiapas	L2	91.99
Chiapas	L2	85.823
Chiapas	L2	76.508											Analisis canonico
Guanajuato	L2	112.822
Guanajuato	L2	91.39
Guanajuato	L2	90.961
Guanajuato	L2	121.377
Guanajuato	L2	97.477
Guanajuato	L2	96.774
Guanajuato	L2	108.772
Guanajuato	L2	115.766
Guanajuato	L2	98.334
Guanajuato	L2	88.092
Guanajuato	L2	82.012
Guanajuato	L2	79.892
Guanajuato	L2	105.574
Guanajuato	L2	112.587
Guanajuato	L2	103.205
Guanajuato	L2	110.114
Guanajuato	L2	115.511
Guanajuato	L2	103.97
Chiapas	L3	142.137
Chiapas	L3	149.624
Chiapas	L3	146.334
Chiapas	L3	138.751
Chiapas	L3	150.71
Chiapas	L3	152.007
Chiapas	L3	142.327
Chiapas	L3	114.26
Chiapas	L3	141.863
Chiapas	L3	141.775
Chiapas	L3	128.89
Chiapas	L3	123.551
Chiapas	L3	133.276
Chiapas	L3	134.404											Manova
Chiapas	L3	158.839
Chiapas	L3	149.704
Chiapas	L3	127.721
Chiapas	L3	143.898
Chiapas	L3	145.295
Chiapas	L3	131.428
Chiapas	L3	129.021
Chiapas	L3	115.438
Guanajuato	L3	154.194
Guanajuato	L3	136.461
Guanajuato	L3	130.016
Guanajuato	L3	164.545
Guanajuato	L3	147.463
Guanajuato	L3	148.04
Guanajuato	L3	142.605
Guanajuato	L3	153.087
Guanajuato	L3	152.989											Comparison of averages of biometric parameters in male specimens of Polyphagotarsonemus latus collected in Chiapas and Guanajuato.
Guanajuato	L3	146.9											key code	Biometric parameter	Chiapas	Guanajuato	P-value
Guanajuato	L3	134.2											L1	Total length	164.33 ± 2.7	175.25 ± 2.36	0.00515**
Guanajuato	L3	126.941											L2	Idiosome length without genital papilla	93.26 ± 2.04	101.92 ± 2.84	0.0158*
Guanajuato	L3	152.372											L3	Idiosome length with genital papilla	138.23 ± 2.51	148.65 ± 2.64	0.00714**
Guanajuato	L3	168.788											L4	Idiosome width	67.38 ± 1.87	75.92 ± 2.53	0.00866**
Guanajuato	L3	148.735											L5	Distance between coxae I	33.75 ± 1.51	30.83 ± 1.34	0.167
Guanajuato	L3	154.572											L6	Distance between coxae II	48.10 ± 2.36	54.20 ± 2.46	0.0838
Guanajuato	L3	155.559											L7	Distance between coxae III	59.28 ± 1.02	57.57 ± 1.15	0.274
Guanajuato	L3	158.394											L8	Distance between coxae IV	56.29 ± 1.35	58.63 ± 1.61	0.269
Chiapas	L4	61.162											L9	Trochanter length of leg IV	19.10 ± 0.37	20.72 ± 0.57	0.0199*
Chiapas	L4	63.099											L10	Femurgenu length of leg IV	29.35 ± 0.31	32.96 ± 0.36	0.00000000458***
Chiapas	L4	63.464											L11	Tibiotarsus length of leg IV	25.17 ± 0.57	27.69 ± 0.5	0.00714**
Chiapas	L4	88.46											L12	Gnathosome length	27.79 ± 0.57	27.74 ± 0.77	0.965
Chiapas	L4	65.231											L13	Gnathosome width	28.01 ± 0.45	27.80 ± 0.38	0.736
Chiapas	L4	67.714
Chiapas	L4	80.088
Chiapas	L4	82.288
Chiapas	L4	59.55
Chiapas	L4	62.357
Chiapas	L4	73.885
Chiapas	L4	54.216
Chiapas	L4	68.147
Chiapas	L4	56.494
Chiapas	L4	66.431
Chiapas	L4	70.687
Chiapas	L4	64.903
Chiapas	L4	80.032
Chiapas	L4	57.779
Chiapas	L4	64.828
Chiapas	L4	68.254
Chiapas	L4	63.304
Guanajuato	L4	61.562
Guanajuato	L4	81.037
Guanajuato	L4	78.276
Guanajuato	L4	91.854
Guanajuato	L4	82.546
Guanajuato	L4	84.12
Guanajuato	L4	65.986
Guanajuato	L4	55.081
Guanajuato	L4	81.767
Guanajuato	L4	71.325
Guanajuato	L4	92.891
Guanajuato	L4	70.345
Guanajuato	L4	63.292
Guanajuato	L4	82.001
Guanajuato	L4	80.067
Guanajuato	L4	85.491
Guanajuato	L4	75.215
Guanajuato	L4	63.795
Chiapas	L5	26.983
Chiapas	L5	30.735
Chiapas	L5	27.37
Chiapas	L5	43.342
Chiapas	L5	35.536
Chiapas	L5	33.206
Chiapas	L5	44.477
Chiapas	L5	36.734
Chiapas	L5	27.404
Chiapas	L5	24.653
Chiapas	L5	39.175
Chiapas	L5	23.698
Chiapas	L5	41.795
Chiapas	L5	39.823
Chiapas	L5	30.8
Chiapas	L5	21.891
Chiapas	L5	33.331
Chiapas	L5	47.385
Chiapas	L5	28.036
Chiapas	L5	38.663
Chiapas	L5	34.464
Chiapas	L5	33.048
Guanajuato	L5	24.341
Guanajuato	L5	26.592
Guanajuato	L5	24.287
Guanajuato	L5	26.534
Guanajuato	L5	22.278
Guanajuato	L5	37.304
Guanajuato	L5	31.841
Guanajuato	L5	21.254
Guanajuato	L5	29.775
Guanajuato	L5	38.826
Guanajuato	L5	34.678
Guanajuato	L5	33.168
Guanajuato	L5	28.882
Guanajuato	L5	36.583
Guanajuato	L5	36.265
Guanajuato	L5	35.493
Guanajuato	L5	37.664
Guanajuato	L5	29.228
Chiapas	L6	30.305
Chiapas	L6	39.38
Chiapas	L6	39.618
Chiapas	L6	67.09
Chiapas	L6	50.584
Chiapas	L6	47.388
Chiapas	L6	66.026
Chiapas	L6	55.034
Chiapas	L6	41.799
Chiapas	L6	48.552
Chiapas	L6	61.646
Chiapas	L6	40.986
Chiapas	L6	50.213
Chiapas	L6	45.771
Chiapas	L6	31.861
Chiapas	L6	35.18
Chiapas	L6	51.868
Chiapas	L6	69.01
Chiapas	L6	39.988
Chiapas	L6	51.383
Chiapas	L6	55.509
Chiapas	L6	39.143
Guanajuato	L6	42.794
Guanajuato	L6	52.336
Guanajuato	L6	50.744
Guanajuato	L6	56.541
Guanajuato	L6	40.257
Guanajuato	L6	67.064
Guanajuato	L6	60.548
Guanajuato	L6	40.516
Guanajuato	L6	66.015
Guanajuato	L6	58.565
Guanajuato	L6	66.999
Guanajuato	L6	46.562
Guanajuato	L6	42.56
Guanajuato	L6	66.859
Guanajuato	L6	57.501
Guanajuato	L6	69.02
Guanajuato	L6	51.206
Guanajuato	L6	39.686
Chiapas	L7	52.916
Chiapas	L7	59.994
Chiapas	L7	68.438
Chiapas	L7	63.918
Chiapas	L7	64.004
Chiapas	L7	57.887
Chiapas	L7	58.946
Chiapas	L7	57.221
Chiapas	L7	53.105
Chiapas	L7	65.316
Chiapas	L7	62.237
Chiapas	L7	64.55
Chiapas	L7	56.917
Chiapas	L7	53.727
Chiapas	L7	60.111
Chiapas	L7	59.186
Chiapas	L7	56.186
Chiapas	L7	67.184
Chiapas	L7	51.696
Chiapas	L7	59.981
Chiapas	L7	55.17
Chiapas	L7	55.62
Guanajuato	L7	53.141
Guanajuato	L7	60.172
Guanajuato	L7	55.754
Guanajuato	L7	54.451
Guanajuato	L7	57.237
Guanajuato	L7	63.546
Guanajuato	L7	56.072
Guanajuato	L7	50.002
Guanajuato	L7	60.521
Guanajuato	L7	57.681
Guanajuato	L7	65.714
Guanajuato	L7	54.041
Guanajuato	L7	48.854
Guanajuato	L7	57.903
Guanajuato	L7	61.292
Guanajuato	L7	62.966
Guanajuato	L7	64.307
Guanajuato	L7	52.699
Chiapas	L8	48.37
Chiapas	L8	57.184
Chiapas	L8	64.329
Chiapas	L8	66.775
Chiapas	L8	59.271
Chiapas	L8	62.286
Chiapas	L8	59.585
Chiapas	L8	59.501
Chiapas	L8	54.925
Chiapas	L8	58.069
Chiapas	L8	56.959
Chiapas	L8	49.246
Chiapas	L8	58.105
Chiapas	L8	53.687
Chiapas	L8	56.218
Chiapas	L8	61.342
Chiapas	L8	52.38
Chiapas	L8	66.45
Chiapas	L8	43.809
Chiapas	L8	55.301
Chiapas	L8	44.492
Chiapas	L8	50.195
Guanajuato	L8	55.36
Guanajuato	L8	57.803
Guanajuato	L8	53.646
Guanajuato	L8	64.584
Guanajuato	L8	58.47
Guanajuato	L8	68.817
Guanajuato	L8	54.105
Guanajuato	L8	41.715
Guanajuato	L8	61.957
Guanajuato	L8	60.598
Guanajuato	L8	69.975
Guanajuato	L8	58.142
Guanajuato	L8	52.406
Guanajuato	L8	57.632
Guanajuato	L8	60.609
Guanajuato	L8	61.014
Guanajuato	L8	67.087
Guanajuato	L8	51.57
Chiapas	L9	19.112
Chiapas	L9	20.381
Chiapas	L9	20.066
Chiapas	L9	20.11
Chiapas	L9	21.476
Chiapas	L9	20.975
Chiapas	L9	17.149
Chiapas	L9	17.623
Chiapas	L9	21.947
Chiapas	L9	18.616
Chiapas	L9	20.127
Chiapas	L9	16.974
Chiapas	L9	18.065
Chiapas	L9	18.54
Chiapas	L9	20.899
Chiapas	L9	17.941
Chiapas	L9	18.226
Chiapas	L9	19.571
Chiapas	L9	22.064
Chiapas	L9	17.738
Chiapas	L9	15.786
Chiapas	L9	16.974
Guanajuato	L9	24.938
Guanajuato	L9	21.541
Guanajuato	L9	23.25
Guanajuato	L9	22.088
Guanajuato	L9	17.438
Guanajuato	L9	21.622
Guanajuato	L9	19.511
Guanajuato	L9	17.623
Guanajuato	L9	24.967
Guanajuato	L9	21.033
Guanajuato	L9	21.733
Guanajuato	L9	16.637
Guanajuato	L9	20.524
Guanajuato	L9	22
Guanajuato	L9	18.807
Guanajuato	L9	20.813
Guanajuato	L9	17.519
Guanajuato	L9	20.992
Chiapas	L10	30.151
Chiapas	L10	28.145
Chiapas	L10	29.687
Chiapas	L10	29.623
Chiapas	L10	30.412
Chiapas	L10	29.515
Chiapas	L10	29.793
Chiapas	L10	28.759
Chiapas	L10	30.105
Chiapas	L10	28.524
Chiapas	L10	30.93
Chiapas	L10	27.474
Chiapas	L10	29.222
Chiapas	L10	30.087
Chiapas	L10	33.122
Chiapas	L10	29.61
Chiapas	L10	29.887
Chiapas	L10	29.206
Chiapas	L10	30.18
Chiapas	L10	28.636
Chiapas	L10	26.815
Chiapas	L10	25.901
Guanajuato	L10	34.899
Guanajuato	L10	33.567
Guanajuato	L10	31.655
Guanajuato	L10	30.732
Guanajuato	L10	33.382
Guanajuato	L10	31.514
Guanajuato	L10	32.452
Guanajuato	L10	33.749
Guanajuato	L10	33.206
Guanajuato	L10	30.853
Guanajuato	L10	31.985
Guanajuato	L10	34.477
Guanajuato	L10	32.073
Guanajuato	L10	35.688
Guanajuato	L10	31.575
Guanajuato	L10	33.168
Guanajuato	L10	32.543
Guanajuato	L10	35.808
Chiapas	L11	24.758
Chiapas	L11	26.443
Chiapas	L11	25.881
Chiapas	L11	27.162
Chiapas	L11	28.759
Chiapas	L11	30.063
Chiapas	L11	25.199
Chiapas	L11	26.49
Chiapas	L11	22.396
Chiapas	L11	24.689
Chiapas	L11	23.093
Chiapas	L11	22.968
Chiapas	L11	23.169
Chiapas	L11	20.542
Chiapas	L11	28.361
Chiapas	L11	22.414
Chiapas	L11	23.426
Chiapas	L11	26.403
Chiapas	L11	30.162
Chiapas	L11	26.177
Chiapas	L11	21.631
Chiapas	L11	23.742
Guanajuato	L11	26.978
Guanajuato	L11	26.697
Guanajuato	L11	27.206
Guanajuato	L11	27.045
Guanajuato	L11	26.811
Guanajuato	L11	30.442
Guanajuato	L11	29.455
Guanajuato	L11	26.648
Guanajuato	L11	25
Guanajuato	L11	26.137
Guanajuato	L11	29.907
Guanajuato	L11	28.631
Guanajuato	L11	27.451
Guanajuato	L11	26.737
Guanajuato	L11	22.65
Guanajuato	L11	31.484
Guanajuato	L11	29.151
Guanajuato	L11	30.121
Chiapas	L12	28.498
Chiapas	L12	24.86
Chiapas	L12	32.091
Chiapas	L12	29.407
Chiapas	L12	30.48
Chiapas	L12	28.542
Chiapas	L12	25.057
Chiapas	L12	24.592
Chiapas	L12	26.492
Chiapas	L12	28.104
Chiapas	L12	27.023
Chiapas	L12	25.581
Chiapas	L12	27.862
Chiapas	L12	24.349
Chiapas	L12	31.227
Chiapas	L12	31.72
Chiapas	L12	23.6
Chiapas	L12	33.166
Chiapas	L12	28.358
Chiapas	L12	25.667
Chiapas	L12	27.617
Chiapas	L12	27.123
Guanajuato	L12	27.377
Guanajuato	L12	25.357
Guanajuato	L12	28.059
Guanajuato	L12	25.967
Guanajuato	L12	23.602
Guanajuato	L12	24.995
Guanajuato	L12	29.775
Guanajuato	L12	29.29
Guanajuato	L12	25.753
Guanajuato	L12	25.934
Guanajuato	L12	34.041
Guanajuato	L12	23.629
Guanajuato	L12	28.763
Guanajuato	L12	25.382
Guanajuato	L12	26.096
Guanajuato	L12	34.85
Guanajuato	L12	31.831
Guanajuato	L12	28.79
Chiapas	L13	27.005
Chiapas	L13	28.428
Chiapas	L13	30.243
Chiapas	L13	28.372
Chiapas	L13	27.048
Chiapas	L13	31.535
Chiapas	L13	26.111
Chiapas	L13	25.534
Chiapas	L13	25.115
Chiapas	L13	31.017
Chiapas	L13	25.826
Chiapas	L13	26.307
Chiapas	L13	28.169
Chiapas	L13	26.171
Chiapas	L13	29.661
Chiapas	L13	30.845
Chiapas	L13	25.169
Chiapas	L13	31.9
Chiapas	L13	27.296
Chiapas	L13	26.87
Chiapas	L13	29.98
Chiapas	L13	27.68
Guanajuato	L13	28.252
Guanajuato	L13	27.017
Guanajuato	L13	25.312
Guanajuato	L13	27.924
Guanajuato	L13	25.631
Guanajuato	L13	29.297
Guanajuato	L13	26.276
Guanajuato	L13	27.5
Guanajuato	L13	27.775
Guanajuato	L13	26.826
Guanajuato	L13	29.06
Guanajuato	L13	29.21
Guanajuato	L13	27.016
Guanajuato	L13	25.967
Guanajuato	L13	27.036
Guanajuato	L13	31.735
Guanajuato	L13	29.819
Guanajuato	L13	28.804
